# Supplementary material for: Identification of a New Antimicrobial, Desertomycin H, Utilizing a Modified Crowded Plate Technique
Source: Mar Drugs. 2021 Jul 27;19(8):424. doi: 10.3390/md19080424 (PMC8400312; doi:10.3390/md19080424)
Supplement: Supplementary file 1 [file marinedrugs-19-00424-s001.zip]

Archive with 1 entries (1 files):
- marinedrugs-1309955-supplementary.pdf
